# Supplementary material for: A Green Blue LED-Driven Two-Liquid-Phase One-Pot Procedure for the Synthesis of Estrogen-Related Quinol Prodrugs
Source: Molecules. 2022 Dec 16;27(24):8961. doi: 10.3390/molecules27248961 (PMC9782465; doi:10.3390/molecules27248961)
Supplement: Supplementary file 1 [file molecules-27-08961-s001.zip]

Archive with 1 entries (1 files):
- molecules-2069675-supplementary.pdf
